# Supplementary material for: 2-Hydroxymelatonin, Rather Than Melatonin, Is Responsible for RBOH-Dependent Reactive Oxygen Species Production Leading to Premature Senescence in Plants
Source: Antioxidants (Basel). 2021 Oct 29;10(11):1728. doi: 10.3390/antiox10111728 (PMC8614918; doi:10.3390/antiox10111728)
Supplement: Supplementary file 1 [file antioxidants-10-01728-s001.zip]

Archive with 1 entries (1 files):
- antioxidants-1449403-supplementary.pdf
